# Supplementary material for: Effects of Traditional and Bio-Based Packaging on Bioactive Compounds of Tomato By-Products During Storage
Source: Foods. 2026 Apr 2;15(7):1204. doi: 10.3390/foods15071204 (PMC13072730; doi:10.3390/foods15071204)
Supplement: Supplementary file 1 [file foods-15-01204-s001.zip]

Archive with 1 entries (1 files):
- foods-4099085-supplementary.pdf
